# Supplementary material for: Price Comparisons on the Internet Based on Computational Intelligence
Source: PLoS One. 2014 Sep 30;9(9):e106946. doi: 10.1371/journal.pone.0106946 (PMC4182042; doi:10.1371/journal.pone.0106946)
Supplement: Data S1 — The information of “ultra-thin laptop computers” collected by a price comparison site. (XLS) [file pone.0106946.s001.xls]

## Sheet: UltraThinLapTop_price_date_2014
Vendor	Model	price1	price2	price3	price4	price5	price6	price7	price8	price9	price10	price11	price12	price13	price14	price15	price16	price17	price18	price19	price20	price21	price22	price23	price24	price25	price26	price27	price28	price29	price30	price31	price32	price33	price34	price35	price36	price37	price38	price39	price40	price41	price42	price43	price44	price45	price46	price47	price48
LG	XNOTE P210-GE30K	1026000	1026060	1026790	1026830	1026860	1026950	1026960	1026980	1026980	1027010	1027030	1030060	1034000	1039060	1043980	1044000	1050240	1051000	1054940	1055060	1056000	1060560	1061060	1062200	1063200	1063290	1064950	1068310	1070970	1071360	1071360	1081000	1099000	1099000	1112160	1116000	1129000	1129000	1129720	1132800	1132850	1138440	1147200	1159850	1168994	1169000	1172160	1175000
Lenovo	ThinkPad Edge 0328-RU5	498900	498950	499090	500550	509000	509720	510940	511100	511550	511950	514280	518940	519000	521700	526660	528440	529000	529050	538060	538300	539000	539720	540740	541100	543930	548500	552440	552840	554740	557200	566400	567640	567960	579000	579000	580000	581400	599000	599000	604800	606300	609000	620000	633000
Samsung	SENS NT-X280-PA55S	833460	833460	833470	833490	833560	833570	833600	833760	834450	834460	838590	838970	847190	847440	848600	848950	853730	854900	855350	857000	857150	857360	857460	857910	858620	858970	862980	864460	868440	869630	870720	873600	876040	879190	879640	882570	889900	892520	893920	900600	907000	910000	911800	915000	918930	925000	927000	940000
LG	XNOTE P210-GE2PK	820030	828480	830000	830070	833480	837030	839680	841600	841870	844800	847290	849000	849040	857500	858210	858720	878750	882570	894260	911720	913900	944480	947990	956840	957520	974110	984080	987920	990600	995580	997200	1002160	1012280	1012520	1013380	1015000	1017920	1020830	1023880	1033410	1042760	1055480	1055610	1057000	1058400	1079000	1080000	1084800
HP	TouchSmart TM2-2107fx	908180	908180	908280	908300	926810	946050	949000	999000	1001890	1001990	1005090	1008040	1011060	1014110	1014230	1024620	1029000	1029370	1030790	1031370	1031370	1036890	1038040	1039370	1040200	1045000	1047690	1048550	1048940	1049000	1050000	1058440	1059300	1059300	1059300	1069200	1079000	1079000	1081370	1084860	1089000	1090000	1096150	1099000	1104660	1125630	1133700	1143630
Samsung	SENS NT-X280-PA65S	852580	852580	852590	852600	852610	854150	856610	857600	862550	865500	865600	865700	867010	867030	869610	870290	871610	873610	874430	874640	874860	877590	877800	878700	889000	889920	895500	896100	896800	904280	911000	919520	920000	923520	924010	925350	927000	930750	932160	952750	957840	962000	988800
LG	XNOTE P210-GEP3K	988820	989130	989130	989130	996210	1000850	1000860	1004710	1008780	1014950	1018780	1019130	1020700	1020860	1022150	1028940	1030350	1030860	1034680	1036110	1039920	1043510	1045110	1048380	1064000	1064750	1064750	1067870	1070000	1070330	1077080	1084660	1086253	1089900	1095520	1099000	1099000	1099000	1115820	1140000	1150000	1198995	1200000	1958720
Samsung	SENS NT-X180-BARBIE	753620	753620	754560	754820	755120	755620	767900	768000	771840	772810	773200	774100	784900	785050	785280	788000	788900	788900	788990	790240	792900	793900	803620	806480	806660	807350	807490	809740	810000	810770	818000	819000	828000	828010	838650	843000	844560	845900	847040	847390	847500	864000	870030	873600	874120	878190	879920	944620
LG	XNOTE P210-GE1AK	802170	802170	802270	804680	805340	806680	807690	809000	811170	813360	817020	817580	817860	819000	819580	822690	823160	825250	826690	827090	829000	829000	830000	830680	831160	835690	839000	846890	851330	851400	851650	855900	856300	859000	864170	866590	867000	867000	870590	873000	877000	890150	894680	902610	925970	930180	947950	1017310
Samsung	SENS NT-X180-JA33S	669260	669260	669360	674630	676130	679680	682230	683340	684530	684570	684580	684680	684730	684830	684930	689920	691430	691800	693420	693490	693560	695900	716900	716900	716900	722330	722350	722400	722470	722550	723600	727710	729450	731230	735230	744530	747530	752230	754500	755530	758530	760000	764160	769920	772040	779030	781220	782400
LG	XNOTE PD210-GD1WK	699000	699000	709000	710100	716900	716930	737120	744100	755580	779000	779000	779000
GIGABYTE	M1405M(Lite)	739140	739140	739140	739140	746460	746460	746460	746460	746460	746460	746460	746460	746460	746460	746460	746560	746560	746560	746560	746560	746560	746760	746760	746760	746760	746760	746760	746760	746760	746760	746760	746760	746760	746760	746760	746760	746760	746760	746760	746760	762000	762000	762000	762000	762000	762000	762000	762000
ACER	Aspire One 753 U362G50n	399000	406050	410170	413985	416550	416910	419000	427330	429000	429000	429000	429000	434550	442935	444170	446760	449000	454000	455260	459000	459000
MSI	WIND NB U200 Longrun (SU7300) Holic	469050	484880	486940	487000	487320	492290	492560	493320	493880	499000	502180	505640	506640	524210	527350	538286	569000	569000	587880
LG	Xnote P210-GE25K	943610	943610	943610	943610	943710	943710	943710	943810	944010	954610	958410	958510	960000	962900	963400	968310	974080	982220	983170	988380	996800	998000	998000	999000	999000	1000000	1004850	1014200	1014230	1014290	1018290	1020000	1020240	1022690	1028510	1028510	1039000	1039000	1044670	1048160	1049000	1052430	1052430	1054950	1062510	1062510	1062510	1081000
LG	XNOTE P210-GE10K	819580	819930	819930	820000	820030	836660	838210	839000	841190	853000	863970	976840	976840	982880	982950	989130	994290	998330	998330	998330	1020530	1030540	1033200	1038190	1038190	1038190	1038280	1044670	1052430	1052430	1054950	1054950	1060000	1083130	1438280	1492500
Samsung	SENS NT-X280-PA55	876310	876310	876310	876310	876400	876400	876420	876420	876420	876420	876460	876500	876500	877900	877900	877900	881660	881660	891380	891380	891380	891380	894170	906240	906240	930330	930330	944000	944000	951420	963570	964920	964920	970560	991070	1102500
Lenovo	ideapad U260 59068595	998900	998900	999000	999000	999000	999000	999000	999000	999000	999660	999660	1005010	1009170	1009510	1010260	1010510	1010550	1019390	1034400	1037350	1070000	1088370	1117070	1163620	1173700
Samsung	SENS NT-X180-WAC5B	861420	861420	861420	861420	861920	861920	867920	867920	867920	870730	870730	870730	870730	870730	870730	870730	870730	871230	871230	871230	878090	878090	904740	904740	904740	904740	925390	929050	929600	942450	942450	942450	947240	949000	951920	952370	954230	965000	965650	971000	980740	982230	982420	984790	995800	996730	1010000	1016050
Samsung	SENS NT-X180-PA53S	839890	839890	839890	839890	839890	839890	839890	839890	839890	839390	839390	839390	839390	839390	839390	842740	842740	842740	842740	865340	865340	865340	869460	869560	869660	869760	878290	878370	880580	880580	892090	892090	897230	897230	897330	904740	904740	914890	914950	915030	915100	917900	929270	929270	932510	942450	951690	960180
Samsung	SENS NT-X280-PA65	881980	881980	881980	881980	881980	882040	882040	891900	891950	896040	939980	960500	988060	988060	991680	991680	1017000	1017000	1017000	1017000	1019000	1019600	1019600	1039600	1039600	1056060	1056060	1081400	1086060	1086060	1112000	1112000
TG	ES-115 NT003	399000	399000	399350	400040	405330	405790	405790	409000	417690	422810	445550
HP	TouchSmart TM2-2108tx	1418770	1418770	1418770	1418770	1418870	1419000	1419000	1419000	1419000	1423740	1434850	1434850	1434850	1434850	1434850	1439000	1441850	1449000	1449000	1464430	1466600	1478880	1478880	1478880	1493810	1493810	1493810	1509440	1509440	1510000	1514340	1514340	1524050	1532350	1539980	1549000	1585800	1599000	1610910	1649490	1673070	1785000
MSI	X360 i5-520UM	844660	844760	848700	848700	848700	848700	848700	848820	848820	848820	853220	853220	853380	853380	865400	866320	874830	875900	894600	929010	929010	932970	1073760	1095670
Samsung	SENS NT-X360-PA51	999290	1014070	1018900	1019000	1030000	1039200	1043460	1048800	1050600	1053210	1054110	1061190	1065630	1070200	1075570	1078900	1081770	1081770	1081770	1081770	1083450	1095480	1095480	1102060	1105420	1120150	1164600	1166830	1182720	1184850	1195100	1200000	1205000	1215500	1220150	1249000	1250000	1256400	1256400	1272920	1276800	1280750	1289150	1294100	1304280	1329220	1329220
LG	XNOTE P210-GE20K	863280	863280	863280	863280	863280	863280	863280	863380	863380	864030	879060	883500	886000	897980	911420	913000	928993	929000	929000	974180	974180	975280	1070280	1181000
GIGABYTE	M1405M (premium)	1244300	1244300	1244300	1244300	1244300	1244300	1244300	1244300	1244300	1244300	1244600	1244600	1244600	1244600	1244600	1244600	1244600	1244600	1244600	1244600	1244600	1244600	1244600	1244600	1246800	1246800	1246800	1246800	1246800	1246800	1246800	1246800	1246800	1270000	1270000	1270000	1270000	1270000	1270000	1270000	1270000	1270000	1270000	1270000	1270000	1270000	1270000	1270000
SONY	VAIO VPC-YA15FK/B	853950	854050	854050	854050	854050	855600	855600	863590	863600	884430	884430	892350	898890	899000	899000	900000	934600	934600	934600	970000	979020	985570	985700	985750	985850	988790	994010	999000	999000	999100	1011050	1011150	1053190	1053250	1053300	1053370	1234600	1500000
Samsung	SENS NT-X180-PA35W	765520	765520	765520	765520	765520	765520	765620	773590	773770	777690	797920	810000	831070	870490	870490	870490	870490	870490	870490	870490	879440	879440	879440	879440	879440	879440	879440	879440	904320	904320	904740	904740	908160	908160	929320	929320	942000	942000	956510	958800	959420	1050000	1050000
Samsung	SENS NT-X430-PA43	979020	979020	979020	979020	979020	979020	979020	979020	979020	979020	980000	980000	998300	998300	998300	998300	998300	998300	998300	998400	998400	1014090	1014090	1024280	1024280	1040000	1099800	1099800	1101020	1112640	1114420	1122000	1125120	1130360	1154300	1161550	1167300	1170240	1194000	1194700	1194700	1195590	1200010	1203080	1210450	1219800	1229930	1232510
Samsung	SENS NT-X430-PS55	994400	994400	994400	994400	994400	994400	994400	994400	994700	995300	995300	1018780	1018880	1018880	1028780	1028780	1028780	1028780	1028780	1028780	1177580	1177580	1177580	1179840	1179840	1208900	1229000	1229000	1229000	1229000	1232980	1245230	1248000	1271040	1285000	1297780	1320000	1320000	1324500	1329880	1352200	1352200	1352460	1354700	1359940	1360000	1364000	1368830
Lenovo	ThinkPad Edge 0250-RZ8	598900	598900	598900	599000	622300	628390	628640	637330	641960	649000	652400	668620
Lenovo	ideapad U260 Razor	1031900	1032000	1042750	1046400	1080210	1093310	1173540	1178140	1193010	1196900	1200570	1271710	1271710
Samsung	SENS NT-X280-PA35	829500	829500	829500	829500	829500	829500	829500	829500	829500	829510	829510	829510	829510	829550	829550	829550	837460	837460	838280	838280	838280	838280	869750	869750	885550	887040	890000	910080	924000	924000	965320	965320	992930	992930
Toshiba	Portege T230 PST4EK-00S004	736230	766050	766050	766560	766560	766590	770130	771040	790380	799000	811230	813910	845000	846260	854400	881140	886730
Samsung	SENS NT-X280-JA45	773500	819000	819000	819000	819000	837200	837200	846300	846300	846300	870900	873600	873600	887350	887350	890000
Samsung	SENS NT-X180-PA35	837160	839940	839940	839940	839940	839940	839940	839940	839940	865340	865340	865340	865340	865340	865340	865340	868190	868190	875000	875000	904740	904840	921790	942450	942450	942550	973720	994100	994100	1002910	1002910	1021170	1032910	1042290	1042950	1050000	1061200	1092340	1102040	1112860	1142910	1200000	1204000	1240000	1292910	1559340	1577000
Samsung	SENS NT-X180-JA43P	707560	707560	707560	707560	707560	707560	707560	707560	707560	707560	723970	723970	724560	724560	733000	733560	733560	733560	733560	733560	755560	764160	764160	770000	775060	780260	791460	794070	796000	796000	796000	796000	809180	811100	825600	837560	842900	850650	872180	937240	940000	990000	990000	999000
Samsung	NT-X430-PS35	1038390	1038390	1038390	1038390	1038390	1038390	1038390	1038390	1038390	1038490	1039390	1039390	1039390	1039390	1039390	1039390	1040390	1043700	1043720	1043720	1087220	1087220	1192190	1207390	1223390	1238840	1254000	1257870	1271490	1274800	1274800	1279100	1280000	1284480	1289800	1294000	1323000	1325710	1336970	1343870	1351140	1365410	1396000	1414200	1440000	1470000
GIGABYTE	M1405	808200	808200	808200	808200	808200	808200	808200	808200	808200	808200	808200	808200	808200	808200	808300	808300	808300	808300	808300	808300	808300	808300	808400	808500	808500	808500	825000	825000	825000	825000	825000	825000	825000	825000	825000
MIS	U200 SU4100	484890	484990	487320	529000
Samsung	SENS NT-X180-PA33	785280	805840	805840	805840	805840	805840	805840	805840	809340	809340	818000	822740	822740	822740	822740	822740	822740	822740	825190	835000	838570	838570	869800	875710	965710	977750	990210	1029340	1029710	1034080	1034240	1048510	1054080	1083000	1085760	1090000	1094000	1103000	1103190	1107000	1230000
Web Machines	PANTUM FX130	378900	378900	378900	379000	479220	484710	484710	491730	504810
Samsung	SENS NT-X180-PA32S	839890	839890	839890	839890	839890	839890	839890	865340	865340	865340	865340	865340	865340	865340	868190	880580	885000	904840	942450	942550	954080	955100	975000	977960	985830	1009900	1010780	1011340	1012970	1033470	1045000	1055450	1081780	1099440	1130000	1130000	1130000	1140600
MSI	X340	518320	518420	526360	532420	539000	547610	586560	589920	593310
TG	Rookie ES-115 NT-001	398900	399000	426530	507260	557400
TG	Rookie ES-115 J54-J1N7P	564760	564760	566960	576290	594590	710310	725420	725720	755650
Samsung	SENS NT-X180-JA53P	639660	639760	640880	642160	642530	643150	648360	675280	676750	677000	679180	693970	772660	784570	786000	802660	802770	804660	815880	900000
LENOVO	ThinkPad Edge 0328-2QK	788580	796800	809850
Samsung	SENS NT-X180-WAK3W	784000	784000	787200	846500	863000	869000	882500	889000	915600	930020	935500	942010	975000
LENOVO	ThinkPad Edge 0492-3GK	850930	850930	917300	934040	938770	947590	967300	987040	1099000
Samsung	SENS NT-X420-PA40SE	976660	976660	1089660	1092800	1110060	1113660	1116210	1194240	1227760	1232240	1244000	1275760	1279200	1361760	1370000	1400000	1750000
Samsung	SENS NT-X170-PINK	767340	767370	767460	767470	771320	772800	784860	787600	809340	832340	853270	863400	864860	878860	890000	895000	907000	916770	959000	994340	1010000
TG	J54-J1N7B ES110 Rookie	564760	590550	610000	643900	653900	672720	692720	716400	722340	765150	840780
ACER	Aspire Timeline 3810TZG	648930	662240	781200	844400	854400	876600
Samsung	SENS NT-X170-BABIB	837310	860440	860840	861310	899060	903570	945000	1117020	1177320	1320000	1556910
HP	TouchSmart tm2-1005tx	879550	884560	889000	889000	889000	899000	836070	899000	899000	902150	946600	1826980	1835710	1883300	1894700
TG	Rookie ES-115 J64-J1N3S	468900	468900	469000	478730	485280	485320	499000	500730	502740	510130	568700
GIGABYTE	M1405	1164760	1180000
MSI	WIND NB U200 Longrun Fresh SU2300	453740	453740	458550	465370	573660	599000	675000	766450
MSI	NB U230 Lite	758300	758400	758400
Samsung	SENS NT-X170-BABIP	837310	860040	860840	861310	912440	945000	1117020	1320000
LG	XNOTE P210-T.EAKWK	959420	977340	1000900	1008780	1050720
Samsung	SENS NT-X420-PA53P	976660	976660	1089660	1091560	1097740	1124760	1194240	1200000	1212940	1244000	1264900	1325560	1360000	1400000
Samsung	SENS NT-X180-WBK33B	844760	854740	855640	859030	896500	900000	1000000	1248000
Samsung	SENS NT-X170-PA52S	869790	877970	887970	903570	907200	925000	931060	945000	982850	1002080	1025060	1031000	1170000
Samsung	SENS NT-X420-PA53B	935010	935110	939800	956730	1048010	1056090	1071130	1083110	1194240	1244000	1283910	1400000
LG	XNOTE P210-T.AEKPK	939740	939740	939840	955200	979000
ViewSonic	ViewBook Pro VNB131(SU7300)	690000	695000	711340	742500	745580	752870	754000	778000	788000	791010	807410	824500	869220	879120	906020	916340
LG	XNOTE T290-GE1WK	678510	678510	678510	678510	725800	854610
Lenovo	ThinkPad Edge 0492-RZ3	815120	815220	823720	829790	1054700
Lenovo	ThinkPad Edge 0492-RV3	837370
TG	Rookie ES-115 J70-I1N7P	504150	514440	518400	561720	570900	578710	597720	646790	659000	666880	688710
Samsung	SENS NT-X170-PA40SE	871710	871710	899060	907200	978210	982010	1016800	1024800	1156210	1200000	1223210	1300000	1310410
Samsung	SENS NT-X170-PA53P	869790	887770	899060	903570	945000	1001460	1035220	1185700
Samsung	SENS NT-X170-JA42	767340	771840	787600	844240	883240	900110	910570	988990	990000
Samsung	SENS NT-X180-WAK3B	861420	867790	882500
Samsung	SENS NT-X170-AA31B	869790	887770	907200	1001460	1350000
Samsung	SENS NT-X360-AA31R	1013430	1013430	1013530	1037820	1045300	1083700	1192000	1711600	2174030
Samsung	SENS NT-X170-PA53Y	869790	887770	945000	1001460	1075250	1191300	1270000
MSI	X350-425KR	715000	717800
HP	Touchsmart tm2-1004tx	793800	805950	973800
GIGABYTE	M1305	1234800	1234800	1260000	1260000
Samsung	SENS NT-X170-PA54B	869790	887770	945000	998000	1001460	1016660	1075250	1094880	1270000
Samsung	SENS NT-X420-AA31B	1089660	1089660	1127240	1161730	1194240	1250000
Samsung	SENS NT-X320-PA53S	1049580	1049580	1050280	1150000	1230000	1330000
LG	XNOTE T290-GR70K	1031910	1074600	1100000
HP	PAVILION DM3-11-2TX	587050	662400
LG	XNOTE T290-GR76K	946510	1062500	1210000
TG	ES-110 J70-I1N7W	566300	566400	585000	585600	614440	662800
Samsung	SENS NT-X320-PA53B	869750	869750	907200	1001830	1043960	1202250
Lenovo	Thinkpad Edge 0429-RV4	884390
MSI	WIND NB U230 (L335 FRESH)	572360	624560	704460	724110
LG	XNOTE T290-GR7WK	826110	1005860
Samsung	SENS NT-X360-AA31R (SU9400)	1034110	1034110	1034210	1224810	1255190
[truncated: 22 more columns]
